# Supplementary material for: Ubiquitin-associated protein 2 like (UBAP2L) enhances growth and metastasis of gastric cancer cells
Source: Bioengineered. 2021 Nov 25;12(2):10232–45. doi: 10.1080/21655979.2021.1982308 (PMC8809994; doi:10.1080/21655979.2021.1982308)
Supplement: Supplemental Material [file KBIE_A_1982308_SM6137.zip]

Archive with 5 entries (4 files):
- supplementary/
- supplementary/figrue S3.jpg
- supplementary/Figure legends.docx
- supplementary/figure S1.jpg
- supplementary/figure S2.jpg
